# Supplementary material for: Epidemiological Survey of Human Alphaherpesvirus 2 (HSV-2) Infection in Indigenous People of Dourados Municipality, Central Brazil
Source: Trop Med Infect Dis. 2023 Mar 29;8(4):197. doi: 10.3390/tropicalmed8040197 (PMC10143357; doi:10.3390/tropicalmed8040197)
Supplement: Supplementary file 1 [file tropicalmed-08-00197-s001.zip]

Archive with 1 entries (1 files):
- tropicalmed-2027384-supplementary.pdf
